# Supplementary material for: Designing yeast as plant-like hyperaccumulators for heavy metals
Source: Nat Commun. 2019 Nov 8;10:5080. doi: 10.1038/s41467-019-13093-6 (PMC6841955; doi:10.1038/s41467-019-13093-6)
Supplement: Supplementary file 4 — Source Data [file 41467_2019_13093_MOESM4_ESM.xlsx]

## Sheet: Figure 1b
element	replicate	ZRT1	ZRT2	CTR1	CTR3	FTR1	FET4	SMF1	SMF2	WT
Cu	1	2	9	42	39	10	18	17	15	6
Cu	2	4	11	39	22	12	14	18	8	4
Cu	3	9	13	52	33	15	22	22	11	12
Zn	1	44	33	12	5	6	22	16	9	11
Zn	2	55	45	4	16	8	14	21	9	5
Zn	3	39	27	9	14	16	18	17	15	13
Fe	1	11	7	16	5	16	19	15	11	2
Fe	2	12	9	15	7	13	24	16	8	3
Fe	3	10	6	8	10	22	26	20	12	5
Mn	1	7	13	6	9	9	19	8	12	4
Mn	2	6	14	14	7	16	21	13	10.5	3
Mn	3	8	11	6	5	13	23	11	6	2

## Sheet: Figure 2b
element	replicate	SMF1	+CCC1	+COT1	+ZRC1	+SMF3
Cu	1	17	33	22	11	10
Cu	2	18	31	29	22	25
Cu	3	22	41	34	26	18
Zn	1	16	44	46	44	22
Zn	2	21	39	42	28	29
Zn	3	17	53	55	31	24
Fe	1	15	29	27	10	15
Fe	2	16	31	18	13	17
Fe	3	20	27	22	9	22
Mn	1	8	61	49	15	37
Mn	2	13	45	38	18	23
Mn	3	11	52	44	21	30

## Sheet: Figure 3a
replicate	WT	S	S*	S*B	S*BT	S*BC	S*BCT
1	5	8.9	10.2	22	32	61	65
2	2	7.2	11	18	22	56	52
3	4	10.5	8	24	29	43	56

## Sheet: Figure 3b
name	replicate	0	0.5	1	4	8	12
WT	1	0	0.5	1	2.1	1.2	1.4
WT	2	0	0.3	1.1	3	1.5	1.2
WT	3	0	0.4	0.9	1.5	2	0.8
S	1	0	2	5.7	11.2	14.2	10.4
S	2	0	3	4.8	10.2	11.2	9.7
S	3	0	4.2	6.7	8.9	15.2	7.7
S*	1	0	2.1	8.6	12.4	10.2	8.2
S*	2	0	3.3	5.2	11.2	10.5	9.8
S*	3	0	1.7	7.6	10.9	9.5	6.5
S*B	1	0	3.2	6.8	12.4	15.7	6
S*B	2	0	0.5	7.2	15.2	13.8	8.8
S*B	3	0	2.6	5.3	9.7	16.1	7.6
S*BT	1	0	1.3	4.6	16.2	16.1	15.3
S*BT	2	0	3.6	6.5	13.3	14.2	12
S*BT	3	0	0.9	5.3	10.4	11	13
S*BC	1	0	3	32	48	49	41.1
S*BC	2	0	1.6	27	51	47	44
S*BC	3	0	4.4	26	44	50	39
S*BCT	1	0	10	35	51	48	49.2
S*BCT	2	0	6	29	52.5	51	54.2
S*BCT	3	0	3.2	31	43.8	55	50.2

## Sheet: Figure 3d
condition	replicate	0	1	5	10	25	50	75	100	200	500
Cd	1	0	1	4.2	9.9	20.2	48.2	44.8	54.8	61.3	55.4
Cd	2	0	0.95	4.8	9.3	21.4	42	51.2	52.3	53.3	72
Cd	3	0	0.9	4.7	10	22	43.1	47.4	48.2	49	52.2
Mn	1	0	0.97	5	9.8	25.3	49.2	74	98.5	172	331
Mn	2	0	1	4.7	10	21.4	49.6	69.2	87.9	155	345
Mn	3	0	1	5.5	9.5	23.6	48.6	70	91.4	166	309
Cd (+Mn)	1	0	1	3.2	5.2	9.2	22.3	28.2	12.6	26.2	38.6
Cd (+Mn)	2	0	0.92	4.1	4.4	10.5	16.3	14.8	14.2	19	37.9
Cd (+Mn)	3	0	0.83	3.3	4.76	14.7	18.9	18	10.1	21.3	24

## Sheet: Figure 5c
condition	replicate	0	1	5	10	25	50	75	100	200	500
Cd	1	0	1	5	8.4	17	38	44	48	66	48
Cd	2	0	1	5	9.2	22	42	51	37	72	33
Cd	3	0	1	4.8	9	21	43	47.4	44	43	51
Mn	1	0	1	4.8	5	8	12	15	28	35	120
Mn	2	0	0.8	5	8.2	11	17	21	27	56	89
Mn	3	0	1	4.5	9.5	4	28	24	11	44	103
Cd (+Mn)	1	0	1	4.7	8.7	12	31	39	48	66	83
Cd (+Mn)	2	0	1	5	7.6	18	29	37	53	72	72
Cd (+Mn)	3	0	1	5	6	19	23	33	41	61	69
Sr	1	0	0.8	3.4	6.4	11	15	22	28	43	46
Sr	2	0	1	4	5	9	11	27	26	48	51
Sr	3	0	0.95	4.4	6	10.5	19	25	35	37	39
Mn	1	0	1	4	8	10	12	15	11.5	22	47
Mn	2	0	1	4	7.2	11	15	7	20	26	34
Mn	3	0	0.7	3.3	7	7.4	8	9.8	10	24	22
Sr (+Mn)	1	0	1	2	5	10	17	18	24	33	33
Sr (+Mn)	2	0	0.7	4	7.6	21	14	21	22	28	31
Sr (+Mn)	3	0	0.8	4.7	7.7	9	10	14	25	31	44

## Sheet: Suppl Fig 2
metal	label	replicate	ZRT1	ZRT2	CTR1	CTR3	FTR1	FET4	SMF1	SMF2	WT	S	S*	S*B	S*BT	S*BC	S*BCT
Cu	water	1	3.2	1.8	4.6	0.6	6.4	3.2	6.6	1.4	0.6	na	na	na	na	na	na
Cu	water	2	1	4.2	1.8	3.6	3.6	7.2	4.6	1.8	2.1	na	na	na	na	na	na
Cu	water	3	0.4	1	7.6	5.4	3	1.6	1.8	2.1	1.6	na	na	na	na	na	na
Cu	TE	1	1.6	1.6	2.2	3.4	5.2	2.8	1.2	8.8	4.8	na	na	na	na	na	na
Cu	TE	2	1.2	2.2	5.8	5	4.3	9.2	0.6	5.2	0.6	na	na	na	na	na	na
Cu	TE	3	2.8	2.4	6.4	1.1	2.4	3.6	5.4	2.6	0.7	na	na	na	na	na	na
Zn	water	1	2.8	6.8	4.2	0.6	1.8	1	2.5	4.4	0.6	na	na	na	na	na	na
Zn	water	2	1.8	1.2	1.6	2.6	2	2	0.6	2	1	na	na	na	na	na	na
Zn	water	3	0.4	0.4	1.3	6.3	3.2	4.2	3.6	0.4	1.8	na	na	na	na	na	na
Zn	TE	1	10.3	2.5	0.2	2.8	1	1.4	2.8	2.2	3.8	na	na	na	na	na	na
Zn	TE	2	4.4	2.2	3.4	0.8	1.6	5.4	4	2.2	0.2	na	na	na	na	na	na
Zn	TE	3	3.6	1.4	2.2	2.2	3.8	5.8	3.8	4	0.4	na	na	na	na	na	na
Fe	water	1	1.8	1.6	0.6	1	1.4	2	0.6	0.6	0.3	na	na	na	na	na	na
Fe	water	2	2	1	1.8	0.6	1.4	1.4	1.8	1.8	1.2	na	na	na	na	na	na
Fe	water	3	2	0.8	1.2	0.6	1.8	1.8	1.2	1	0.2	na	na	na	na	na	na
Fe	TE	1	4.8	3	2.6	2.4	0.8	5.8	1.2	0.2	4	na	na	na	na	na	na
Fe	TE	2	1.2	1.6	4.4	6	1.8	3.9	5.6	3.8	3.4	na	na	na	na	na	na
Fe	TE	3	5.8	2.4	3.6	0.6	3.8	1	2	4.4	1.2	na	na	na	na	na	na
Mn	water	1	2.6	2.5	1.2	1.2	1.4	0.6	0.8	1.6	0.4	na	na	na	na	na	na
Mn	water	2	1.6	1.8	1	0.8	1.2	1.8	0.6	0.2	1	na	na	na	na	na	na
Mn	water	3	0.8	0.8	1.2	0.8	1.4	1.2	2	1	1.6	na	na	na	na	na	na
Mn	TE	1	1.8	3.2	1.7	2.2	3.2	5.4	1.6	1	0.8	na	na	na	na	na	na
Mn	TE	2	2	0.6	3.6	1	4.2	1.6	2.2	0.8	1.2	na	na	na	na	na	na
Mn	TE	3	3.2	4.6	4.2	4.6	5	1.6	1.1	2.2	0.3	na	na	na	na	na	na
Cd	water	na	na	na	na	na	na	na	na	na	0.8	0.3	0.2	2.5	4	6.2	4.4
Cd	water	na	na	na	na	na	na	na	na	na	0.56	1	1.5	1.8	0.3	3.8	2.8
Cd	water	na	na	na	na	na	na	na	na	na	1.3	0.1	0.8	1.9	0.1	1.7	5.1
Cd	TE	na	na	na	na	na	na	na	na	na	0.7	0.8	1.6	2.3	1.2	3.4	3.3
Cd	TE	na	na	na	na	na	na	na	na	na	1	0.7	0.8	2.8	0	2.2	7.2
Cd	TE	na	na	na	na	na	na	na	na	na	0.3	0.3	0.6	1.1	3.6	6.9	3.7

## Sheet: Suppl Fig 3
element	replicate	NRAT1	WT
Cu	1	13	6
Cu	2	6	4
Cu	3	9	12
Zn	1	7	11
Zn	2	4	5
Zn	3	11	13
Fe	1	4	2
Fe	2	4	3
Fe	3	10	5
Mn	1	2	4
Mn	2	7	3
Mn	3	7	2

## Sheet: Suppl Fig 7
element	replicate	CCC1	COT1	ZRC1	SMF3	CCC1+S	COT1+S	ZRC1+S	SMF3+S
Cu	1	12	14	7	9	33	22	11	10
Cu	2	18	8	10	11	31	29	22	25
Cu	3	7	9	9	12	41	34	26	18
Zn	1	16	12	22	9	44	46	44	22
Zn	2	12	19	23	9	39	42	28	29
Zn	3	9	15	19	14	53	55	31	24
Fe	1	11	2	6	13	29	27	10	15
Fe	2	13	5	9	12	31	18	13	17
Fe	3	7	3	3	11	27	22	9	22
Mn	1	10	5	2	7	61	49	15	37
Mn	2	8	8	4	6	45	38	18	23
Mn	3	5	11	5	3	52	44	21	30

## Sheet: Suppl Fig 9
state	replicate	WT	S	S*	S*B	S*BT	S*BC	S*BCT
alive	1	83	78	78	78	96	84	94
alive	2	85	74	73	73	93	81	97
alive	3	79	82	79	68	96	89	92
dead	1	17	22	22	22	3.1	16	5.6
dead	2	15	26	27	27	6.1	19	2.3
dead	3	21	18	21	32	3.8	11	7.2
